# Supplementary material for: Florfenicol and oxazolidone resistance status in livestock farms revealed by short- and long-read metagenomic sequencing
Source: Front Microbiol. 2022 Oct 20;13:1018901. doi: 10.3389/fmicb.2022.1018901 (PMC9632178; doi:10.3389/fmicb.2022.1018901)
Supplement: Supplementary Table 1 — Sample information. [file Data_Sheet_1.zip]

Archive with 4 entries (4 files):
- Supplementary File 1.XLSX
- Supplementary File 2.XLSX
- Supplementary File 3.XLSX
- Supplementary Tables 1 -3.DOCX
