# Supplementary material for: Florfenicol and oxazolidone resistance status in livestock farms revealed by short- and long-read metagenomic sequencing
Source: Front Microbiol. 2022 Oct 20;13:1018901. doi: 10.3389/fmicb.2022.1018901 (PMC9632178; doi:10.3389/fmicb.2022.1018901)
Supplement: Supplementary Table 1 — Sample information. [file Data_Sheet_1.zip › Supplementary File 1.XLSX]

## Sheet: top10.relative.p
phylum	p__Proteobacteria	p__Firmicutes	p__Bacteroidetes	p__Actinobacteria	p__Basidiomycota	p__Planctomycetes	p__Mucoromycota	p__Chlamydiae	p__Cyanobacteria	p__Chloroflexi	Others
C.1	0.253071	0.604744	2.43484e-05	0.0315634	6.6151e-08	1.64389e-07	1.01124e-07	6.40464e-05	8.08699e-06	0	0.110525
C.2	0.725669	0.18801	0.000307082	0.00528183	6.53421e-07	2.71599e-06	2.12677e-05	3.94159e-05	8.61788e-06	2.81309e-06	0.0806571
C.3	0.497503	0.431678	0.000639909	0.0123911	9.02124e-06	1.15231e-05	4.6226e-05	5.88752e-06	1.57148e-05	1.28897e-07	0.0576994
C.4	0.660006	0.243673	2.61534e-05	0.0281424	4.916e-07	2.92975e-07	0	1.85039e-06	1.33362e-06	8.57297e-07	0.0681476
C.5	0.601642	0.323536	0.000144774	0.00727201	7.05061e-05	5.35511e-07	1.02326e-06	2.16407e-05	1.35717e-05	6.52743e-07	0.0672969
S.1	0.732578	0.0823572	0.000232114	0.0345963	0.000263572	9.18143e-05	6.50151e-05	1.35621e-05	3.21395e-05	3.36796e-05	0.149736
S.2	0.590951	0.331263	0.000653329	0.00723426	7.10118e-06	2.18918e-05	1.60012e-05	3.01992e-06	4.58462e-06	2.09893e-07	0.0698461
S.3	0.854862	0.0475836	0.00302434	0.0159455	4.35354e-05	3.13255e-06	1.37878e-05	5.47094e-06	6.16817e-05	1.81529e-06	0.0784551
S.4	0.815112	0.0315385	0.0587848	0.0105622	2.40292e-05	1.0898e-06	5.4227e-06	1.31547e-05	1.4037e-05	6.93674e-06	0.0839376
S.5	0.75585	0.0623996	0.0883829	0.0188219	1.57609e-05	2.43638e-06	1.49609e-05	3.58752e-05	1.35338e-05	9.80677e-06	0.074453

## Sheet: top10.relative.c
class	c__Gammaproteobacteria	c__Bacilli	c__Betaproteobacteria	c__Flavobacteriia	c__Actinobacteria	c__Clostridia	c__Alphaproteobacteria	c__Sphingobacteriia	c__Tremellomycetes	c__Tissierellia	Others
C.1	0.208128	0.599241	0.0175675	5.74e-06	0.0315545	0.00196519	4.74e-05	2.98e-06	0	7.08e-05	0.141417
C.2	0.608571	0.18637	0.0566507	0.000100264	0.00528048	0.000545602	0.000514642	4.2e-06	0	3.75e-05	0.141925
C.3	0.406973	0.428093	0.0617381	0.000497942	0.0123885	0.00179484	0.000937343	1.72e-05	4.28e-06	0.00019019	0.0873662
C.4	0.570245	0.241773	0.0106782	1.15e-05	0.0281403	0.000626746	0.000150223	9.93e-07	2.85e-07	1.93e-05	0.148354
C.5	0.536014	0.320283	0.016499	7.71e-05	0.00726307	0.00143876	0.000232031	1.15e-05	7.03e-05	5.15e-05	0.118059
S.1	0.635805	0.0818808	0.0053721	0.000205837	0.0345519	0.00013794	0.000401532	3.24e-06	0.000261972	3.32e-05	0.241347
S.2	0.50516	0.329162	0.024394	0.000347662	0.00723253	0.000837271	9.03e-05	0.000166687	4.61e-06	1.7e-05	0.132588
S.3	0.739397	0.0472299	0.0562398	0.00273048	0.0159426	0.00010151	0.00187883	9.36e-05	5.86e-06	7.78e-06	0.136372
S.4	0.698269	0.0311601	0.020384	0.0580196	0.0105593	0.000158023	0.000245141	9.5e-05	2.14e-05	2.94e-06	0.181086
S.5	0.592247	0.0610197	0.105603	0.0870159	0.0188183	0.000431947	0.000627791	0.00053606	1.54e-05	7.19e-05	0.133613

## Sheet: top10.relative.g
genus	g__Kurthia	g__Escherichia	g__Aeromonas	g__Shewanella	g__Stenotrophomonas	g__Myroides	g__Comamonas	g__Proteus	g__Acinetobacter	g__Staphylococcus	Others
C.1	0.490221	0.0532576	9.11e-05	2.84e-05	3.95e-06	1.31e-06	5.38e-06	0.0102922	0.0123676	0.025712	0.408019
C.2	0.150762	0.146672	0.000307714	0.000275551	0.0438612	3.54e-05	0.036454	0.0341327	0.0235314	0.00327342	0.560695
C.3	0.375783	0.0861052	0.000213295	8.54e-05	0.00760157	1.44e-05	0.0306187	0.0513113	0.0565664	0.000683843	0.391017
C.4	0.212467	0.176736	0.000301152	0.00010307	0.000175356	2.49e-07	0.000827504	0.0306548	0.000551954	0.000282837	0.5779
C.5	0.279921	0.106025	0.000473017	0.119588	0.00022044	9e-06	0.00232958	0.0141684	0.0111916	0.000497254	0.465577
S.1	0.000163919	0.193614	0.00521452	0.000197666	0.01767	0.000181714	0.00294357	0.000164084	0.0293136	0.0601277	0.690409
S.2	0.288773	0.171989	0.000235786	8.29e-05	0.0100711	0.000304077	0.0101353	0.000281573	0.0162064	0.00110167	0.500819
S.3	0.0326444	0.102284	0.159597	0.00126922	0.088287	0.000565776	0.0359221	0.00637224	0.0194943	0.00466421	0.548899
S.4	0.0167337	0.203805	0.000592413	0.000692647	0.0240117	0.0563433	0.0117543	0.022817	0.0176149	0.000222723	0.645413
S.5	0.00399048	0.118769	0.000378432	0.000162079	0.00163858	0.0842956	0.0806675	0.0689964	0.0621175	0.00475231	0.574232
