# Supplementary material for: Florfenicol and oxazolidone resistance status in livestock farms revealed by short- and long-read metagenomic sequencing
Source: Front Microbiol. 2022 Oct 20;13:1018901. doi: 10.3389/fmicb.2022.1018901 (PMC9632178; doi:10.3389/fmicb.2022.1018901)
Supplement: Supplementary Table 1 — Sample information. [file Data_Sheet_1.zip › Supplementary File 2.XLSX]

## Sheet: sheet1
Sequence Id	c1	c2	c3	c4	c5	s1	s2	s3	s4	s5	sum
tet(A)	9657.45	26975.8	18345.4	25886.8	55503.6	38279.5	20045	36412.2	42944.4	21495.1	295545
QnrD1	9776.2	32093	120603	16676.8	34845.8	25.4027	5540.33	5899.01	2030.19	35547.3	263037
floR	5923.85	21748	25681	16913.5	22746.2	17293.4	11350.1	26609	31769.8	47678.8	227714
sul2	9976.14	16376.2	18470.6	24475.8	22688.7	9568.57	13748.9	22462.4	12858.1	37313.5	187939
fexA	65772.7	17254.8	31513.7	13247	20491.2	5558.66	19311.8	4147.62	1617.23	6285.09	185200
APH(6)-Id	12552.3	27523.2	17668.9	35415.2	14469.2	12136.8	11919.8	24076.9	7073.61	20755.2	183591
APH(3'')-Ib	10287.2	24682.5	16209.6	32259	13051	8927.57	11156.1	18385.9	5800.78	18966.9	159726
msrE	1806.34	7970.97	21167	111.247	9246.84	25866.5	12559.6	11634.4	10706.3	25205.3	126275
ErmB	57543	11960.9	1504.93	153.084	2989.95	10140.3	23850.8	4450.28	2230.52	8710.88	123535
sul1	14520	8084.21	9943.68	10248.5	14012.8	5199	3640.36	25967.2	6244.72	17021.7	114882
acrB	7221.39	11172.4	7495.44	12566.3	9821.55	11783.8	11885.2	11580.1	12705.3	9165.33	105397
Escherichia_coli_parC	7143.29	11179.5	7593.84	13425	9340.35	11681.9	11953.1	11050.7	11801.8	9672.61	104842
Escherichia_coli_UhpT	7121.08	10929.2	8452.07	12008.7	9696.17	11603.1	12031.5	10455	12098.4	10096.7	104492
mphE	1691.8	6157.04	18258.8	59.6368	6774.83	19193.1	10608.1	8764	8221.67	22956.6	102685
Escherichia_coli_gyrA	6792.42	11276.6	8115.66	12239	8615.31	11057	11592.5	10504.3	11249.4	8195.98	99638.1
acrD	7257.77	10669.5	6615.73	12279.9	9668.77	11140.1	11406.8	10335.1	11182.5	8681.69	99237.8
Escherichia_coli_acrA	6893.92	9975.08	6981.18	12556.2	9081.71	11089.9	10908.4	11041.9	11745.7	8766.64	99040.6
msbA	7046.82	10778.3	6942.75	12229.8	10066.5	10534.7	10610.9	10696.8	10600.4	7880.68	97387.7
Escherichia_coli_EF-Tu	6525.77	11065	7543.54	11524.4	8932.92	9909.54	9861.09	10635	11071.7	8956.8	96025.8
ANT(4')-Ib	8042.89	8714.59	27779.2	4723.37	9307.1	3365.93	24049	3621.13	2110.27	3722.46	95435.9
baeS	6519.54	10360.4	6725.46	11444.5	8611.91	11189.8	10797.9	9231.68	10834	7924.23	93639.4
eptA	6811.37	9936.12	6665.82	11025.9	8939.52	10401.8	10388.1	9301.47	11099.8	8426.21	92996.1
mdtE	6088.76	9993.31	6585.6	11281.7	8352.8	10142.8	10141	10129.6	11027.5	8701.04	92444
AcrF	6933.84	10026.4	6245.22	11337.6	8018	10244.9	10112.5	8802.94	10623.5	9170.57	91515.4
APH(3')-Ia	3492.79	16411.8	5847.22	16608.3	8475.27	2051.18	2083.3	12029.8	9949.95	13636.2	90585.8
Escherichia_coli_fabI_mutations_conferring_resistance_to_isoniazid_and_triclosan	6262.53	9470.04	6250.34	11280.8	7883.36	10236.3	10740.6	8907.69	10642.4	7553.57	89227.5
mdtF	6077.8	9445.91	5638.35	9238.04	8902.95	10045.7	8449.35	9266.9	11405.3	8107.43	86577.7
cfrA	904.799	3323.1	22505.4	3926.28	14890	5618.82	9962.08	4104.87	2678.21	18565.1	86478.6
emrA	6137.94	9233.91	6406.27	9271.37	8340.05	9474.75	9223.56	8938.2	10607.6	7832.78	85466.4
evgS	6750.4	8502.59	6152.4	9295.73	8038.25	9162.01	10499.8	7900.72	11283.8	7700.63	85286.4
mdtO	6455.65	9700.04	5695.93	8962.9	8561.01	9258.02	8679.2	8930.41	10784.3	7630.55	84657.9
mdtC	6232.86	9053.37	5851.13	9024.58	8453.75	9741.81	8532.14	8513	10810.8	7205.58	83419
cpxA	5355.27	8731.67	6528.79	9753.54	8119.93	9111.49	10229.9	8148.46	9470.44	7905.39	83354.8
mdtB	5832.88	8743.08	6419.89	9314.22	8239.62	9375.04	8629.33	8797.11	9975.31	7271.56	82598
AcrE	6535.16	9074.91	5254.15	9940.93	7147.9	8891.11	8402.56	8291.76	9697.61	7911.61	81147.7
mdtP	6214.17	9850.29	5808.77	8062.89	9262.32	9436.83	7963.18	7449.14	9192.55	7840.33	81080.5
PmrF	6002.75	8297.54	5839.1	9643.69	7254.61	9214.05	9581.35	8059.61	9953.42	6622.93	80469
bacA	5744.83	8797.03	5891.54	7874.34	8738.17	8485.22	8201.98	7930.4	9727.77	7231.57	78622.8
emrK	6271.15	7508.86	5997.32	9385.08	6938.38	8488.36	8957.95	7639.72	10434.7	6868.52	78490.1
TolC	5599.11	8412.61	5025.12	8299.86	7960.7	8687.87	7793.62	8520.66	9960.54	7781.48	78041.6
Escherichia_coli_GlpT_with_mutation_conferring_resistance_to_fosfomycin	5847.88	8701.17	5733.65	9739.29	7503.71	8440.45	7601.81	7831.71	9731.66	6168.61	77299.9
mefF	3617.6	6781.11	24884.5	7114.25	12155.2	23.2228	18236.7	1661.55	192.131	506.115	75172.4
msr(G)	3751.52	6645.64	26301.8	6583.24	11140.7	22.4756	18501.3	1427.17	134.004	495.887	75003.7
mdtG	5431.33	8603.54	5392.31	9545.59	6979.46	8179.52	9093.62	7079.23	8189.72	6386.21	74880.5
mdtN	5609.22	8766.95	4886.7	6740.8	8149.95	8517.22	7800.98	6996.08	9745.71	6987.92	74201.5
CRP	5727.51	8014.88	5684.87	7927.9	6753.21	7687.62	8632.02	7698.44	8713.4	7352.36	74192.2
TEM-181	3022.04	4480.87	2499.24	8615.42	10703.2	7185.62	3785.06	24119.3	4808.46	4967.65	74186.8
Escherichia_coli_AcrAB-TolC_with_AcrR_mutation_conferring_resistance_to_ciprofloxacin,_tetracycline,_and_ceftazidime	6310.02	6862.54	5707.78	7760.22	6616.11	8067.88	8868.13	6848.72	8862.33	6159.2	72062.9
YojI	5832.65	8358.84	5014.59	6796.19	7039.68	8375.59	7153.44	7746	9481.4	5947.86	71746.2
Escherichia_coli_ampH_beta-lactamase	4518.31	8275.91	5254.15	9321.83	6036.76	7258.52	7970.53	7005.97	7660.65	6613.64	69916.3
AAC(6')-Ie-APH(2'')-Ia	6751.11	4220.26	19362.1	4840.07	8863.78	8495.2	10155.7	1450.74	426.093	4731.81	69296.8
mdtH	5069.22	7435.44	5072.73	8544.2	6634.41	7837.4	7865.14	7687.83	7690.66	5305.65	69142.7
emrR	5341.14	7011.54	5150	7882.55	6733.28	7678.48	7854.61	7130.51	8072.01	6265.05	69119.2
tetM	19573	2946.48	14895.5	5115.21	4099.74	2272.59	8425.94	3210.46	2266.72	5366.64	68172.3
Escherichia_coli_ampC1_beta-lactamase	3818.43	7961.11	5140.15	7525.83	7900.13	8125.24	6821.04	6259.46	6808.66	6120.27	66480.3
mdtA	3658.85	7216.76	4932.55	6505.69	7831.72	7030.97	7103.94	7123.7	8039.6	6493.68	65937.5
baeR	4409.06	7878.98	5756.63	8113.07	6825.78	6725.42	6178.27	6631.73	7731.98	5503.22	65754.2
AcrS	6033.8	6820.57	4439.62	7925.19	5143.08	7351.17	7930.87	5950.37	7989.68	5787.34	65371.7
Escherichia_coli_soxR_with_mutation_conferring_antibiotic_resistance	5107.74	6989.82	4859.79	6674.57	6628.82	6610.81	8102.16	7007.23	7692.84	5635.9	65309.7
emrY	5670.77	7202.1	4975.69	6153.88	5867.5	7079	8294.96	6247.07	7880.96	5921.93	65293.9
gadX	6079.57	6869.68	4545.61	5466.23	7366.78	7325.38	6177.59	6309.25	8786.35	6237.35	65163.8
ANT(9)-Ia	51099.7	289.963	98.6383	54.2989	4134.39	98.1892	891.042	192.266	28.0365	4193.58	61080.1
evgA	4274.65	5865.11	4702.4	6295.76	5585	6092.78	7268.77	5827.97	7542.4	5532.16	58987
dfrG	20788.4	2330.94	17611.1	1698.64	2615.91	868.082	8498.11	592.174	224.815	1111.3	56339.5
Escherichia_coli_mdfA	4407.77	7040.12	3762.97	7029.53	5958.23	6180.18	4960.11	5517.75	5987.55	5039.85	55884.1
kdpE	4464.73	6684.78	3835.11	4426.32	7087.21	5870.54	5335.92	5508.47	7532.84	4740.72	55486.6
ANT(6)-Ia	12707.2	2428.23	12412.1	4693.46	8272.2	2436.12	7031.22	859.273	336.657	2046.53	53223
H-NS	4032.74	4956.28	3717.28	5035.64	4320.23	5017.1	6440.87	4981.29	5779.78	4028.97	48310.2
ErmC	209.092	13.9353	0	0	0	40163.6	574.17	3496.01	32.8542	2053.35	46543
qacEdelta1	5613.89	3438.67	3419.46	3066.95	7711.93	1466.8	1677.22	7940.87	2598.98	7397.84	44332.6
AAC(3)-IV	1537.37	9339.47	397.6	12562.6	7787.51	79.4824	738.049	1496.93	680.897	8559.07	43178.9
sul3	1461.21	5832.5	1188.27	1382.77	1089.83	6895.4	1501.86	7769.91	8921	6814.51	42857.2
mphA	4464.3	959.051	1932.27	8116.79	6059.93	1353.57	11985	4650.32	665.119	558.101	40744.4
marA	2625.66	4227.67	3352.16	4306.58	3860.6	4243.88	5202.51	4634.7	4527.72	2858.36	39839.8
Escherichia_coli_EF-Tu_mutants_conferring_resistance_to_Pulvomycin	2252.8	3947.09	4451.23	4416.09	3563.69	3716.53	5354.04	3888.11	3897.92	4087.08	39574.6
APH(4)-Ia	1466.11	9350.63	579.908	12364.4	6718.02	88.4466	792.787	1151.73	545.605	5037.95	38095.6
Escherichia_coli_soxS_with_mutation_conferring_antibiotic_resistance	2278.22	4172.85	3169.52	3502.28	4081.17	3555.47	4999.98	3634.41	4678.47	3406.71	37479.1
APH(3')-IIIa	25950.6	3074.88	3939.95	125.4	1450.6	60.2438	517.994	674.448	484.613	1068.44	37347.2
dfrA12	285.221	1168.9	258.48	606.447	1340.12	5552.69	1496.65	9305	9177.76	5389.36	34580.6
tet(H)	0	4899.85	2006.87	18.2802	8186.81	13.6199	681.801	167.998	1680.66	14841.8	32497.7
cmx	4617.45	1143.86	2656.19	3624.04	1431.61	4931.06	1070.78	3274.01	1250.7	4998.35	28998
Escherichia_coli_AcrAB-TolC_with_MarR_mutations_conferring_resistance_to_ciprofloxacin_and_tetracycline	2087.65	3206.16	1775.49	2564.78	2397.45	2816.26	3098.22	2697.52	4683.22	1899.52	27226.3
dfrA1	977.588	2358.93	2872.58	553.643	5872.18	611.569	854.426	2897.6	1708.97	8166.5	26874
SAT-4	18405.2	2096.9	2633.99	64.7987	707.937	39.4589	275.778	368.396	153.628	522.379	25268.5
AAC(3)-IId	4543.47	216.11	3235.93	630.019	607.694	1496.04	727.312	7003.52	3138.63	3489.6	25088.3
linG	628.872	7044.27	114.838	8225.7	140.729	712.979	341.577	1849.01	3175.38	2730.59	24963.9
dfrA14	805.651	7004.76	3801.94	2415.62	3908.53	1255.05	427.213	2971.56	673.861	1008.21	24272.4
TEM-238	0	0	0	0	0	1194.49	114.631	20694.4	286.837	512.071	22802.4
EC-18	819.297	1150.09	2883.21	7192.02	412.747	1546	3718.47	1522.14	1592.24	1708.79	22545
mefC	0	0	49.0774	0	2.90797	13.3862	38.9272	37.0667	20298.1	1256.95	21696.4
ugd	470.893	2112.27	1495.21	1471.1	1555.5	2881.45	1663.76	3051.86	4272	1994.68	20968.7
aadA5	2054.06	413.246	2146.29	8408.08	2280.42	1084.65	677.218	1625.76	470.214	1076.57	20236.5
lnuG	1497.32	1930.01	3625.45	1378.54	5102.18	236.71	4015.02	1533.87	88.7386	665.336	20073.2
mdtM	1176.54	2161.18	1971.97	2187.81	1606.47	2361.26	2089.48	2127.48	2131.16	2127.96	19941.3
mphG	0	0	239.184	0	8.04373	28.4828	34.6103	34.9535	17312.8	1201.91	18860
optrA	4816.79	255.887	590.126	87.9047	1059.85	2559.15	1334.19	1474.39	614.627	4985.87	17778.8
spd	159.447	1429.18	99.7852	0	0	13046.6	470.488	1468.09	11.345	878.345	17563.2
ErmF	0	10.6559	14.2847	14.6424	0	23.6023	67.9819	445.406	14874.9	1901.48	17352.9
Escherichia_coli_ampC_beta-lactamase	628.333	5089.61	1117.47	85.3269	1235.1	1649.36	1221.48	1889.49	2321.09	1844.74	17082
tet(39)	691.894	3736.02	2889.4	45.6605	2948.15	368.136	1078.59	1723.75	510.009	2673.12	16664.7
tet(K)	50.6202	37.1103	74.622	2.12474	0	13253.9	75.2189	1787.29	18.2938	688.128	15987.3
tet(Z)	2060.39	469.999	1310.14	2432.03	756.555	1536.44	614.37	1142.72	674.733	3714.49	14711.9
dfrA17	2284.31	208.882	1725.96	4543.58	1404.22	582.32	477.474	1248.67	182.938	536.628	13195
aad(6)	5550.92	2006.99	2485.3	70.569	747.421	39.4338	186.344	414.436	294.55	691.951	12487.9
tet(B)	164.117	322.73	263.281	106.977	3042.86	2687.94	568.635	1231.2	1611.86	1740.99	11740.6
catB3	1121.96	140.233	1111.67	305.721	1000.89	207.074	970.464	2932.12	778.571	2337.95	10906.6
mef(B)	177.952	460.771	206.98	56.0206	167.839	1142.52	318.199	4956.12	2040.88	1366.12	10893.4
qacG	57.4945	5.26874	26.4862	0	0	7896.72	94.5374	1705.82	0	85.6436	9871.97
arr-3	3150.97	429.595	555.684	122.982	1834.68	41.7339	300.516	1279.24	324.685	1439.49	9479.57
tetR	167.119	272.26	177.926	81.8381	2594.3	2207.14	483.091	904.498	1575.54	1000.68	9464.39
aadA8b	49.981	528.072	137.247	183.259	399.978	1325.61	315.841	2445.02	2583.31	1187.33	9155.65
AAC(6')-Ib7	906.526	1515.95	709.669	440.194	903.423	436.156	222.993	1952.06	695.444	1112.06	8894.47
ErmT	91.8739	982.438	11.6756	313.161	14.528	262.361	111.13	1980.89	500.28	4530.37	8798.71
tetS	2803.66	220.696	26.7337	2129.08	0	2778.56	14.1364	523.594	0	227.316	8723.77
ANT(2'')-Ia	340.122	460.334	316.049	183.945	2082.95	861.484	242.186	1181.74	1179.85	1642.63	8491.29
arr-2	195.329	3847.51	1578.65	945.017	1076.45	83.4678	15.0258	418.824	33.9223	248.423	8442.62
QnrS2	0	270.222	95.7857	0	360.269	184.163	90.6523	6208.74	532.943	699.227	8442
AAC(6')-IIa	79.7153	738.194	201.009	245.666	3043.09	547.293	119.577	2192.31	745.596	383.313	8295.76
aadA24	140.309	1148.99	341.061	268.78	111.8	1040.61	231.253	1961.79	1439.58	1371.62	8055.79
cmlA5	212.524	3426.34	1296.31	886.624	576.276	105.03	8.1032	1268.45	56.6237	182.299	8018.58
mphF	284.598	861.124	470.395	144.978	0	523.751	262.814	3929.74	1065.92	328.871	7872.19
aadA16	4340.53	688.076	412.509	74.5166	332.374	5.95916	213.212	1126.2	105.092	433.685	7732.15
emrB	609.744	699.911	585.485	684.929	685.736	932.784	929.894	834.818	918.613	653.095	7535.01
FosA3	1328.99	794.178	1296.49	7.03152	3610.57	6.04491	195.876	79.1273	26.322	170.055	7514.68
ANT(3'')-IIa	246.747	1192.49	341.378	521.873	518.157	645.742	171.568	1580.64	1139.41	1086.41	7444.41
SAT-2	208.459	1125.04	152.561	390.952	888.143	556.961	324.128	848.471	361.695	2023.15	6879.56
APH(3')-IIa	164.022	549.699	1147.8	9.22058	1468.51	110.975	2264.62	238.651	200.196	42.6602	6196.36
dfrA27	3517.35	500.597	301.742	173.207	138.92	29.2489	140.011	569.948	259.355	406.536	6036.92
mecR1	2275.55	223.337	3.25428	0	0	2882.06	37.7504	324.94	1.24872	135.919	5884.06
mecA	2234.55	188.824	11.4021	0	0	2852.3	12.718	287.709	2.1876	141.331	5731.02
Escherichia_coli_emrE	48.948	2547.79	712.98	66.0393	138.954	177.889	122.643	489.244	1265.73	115.735	5685.96
Tet(X4)	0	426.031	491.573	0	93.7481	442.977	595.145	1266.2	1254.03	584.418	5154.12
Erm(42)	0	11.3051	126.292	84.1454	1534.14	1035	37.5645	1226.88	363.453	483.234	4902.01
lnuF	0	1549.24	13.9198	89.1771	480.642	0	97.2976	178.127	94.8073	1577.22	4080.43
QnrS1	28.3535	696.34	487.636	156.202	606.769	328.04	137.273	687.418	529.602	319.11	3976.75
AAC(3)-IIe	0	293.434	156.149	391.633	1407.62	42.4513	521.767	646.7	298.31	116.38	3874.44
tet(C)	852.425	311.028	329.043	105.862	194.255	33.8637	5.71511	1148.01	36.8641	727.431	3744.49
tetX	0	19.0162	0	2.51255	9.15001	31.3201	207.059	390.539	1225.54	1741.05	3626.19
lsaE	144.809	33.9716	96.0619	463.162	531.247	6.27046	1557.75	115.425	46.4171	538.788	3533.9
cmlA6	16.6323	359.027	74.9181	100.065	40.9608	479.138	89.1352	643.227	639.412	805.05	3247.57
APH(3')-VIa	531.382	400.506	121.022	125.932	451.764	24.2378	37.0877	171.855	198.417	1172	3234.2
efrA	2786.69	1.97578	3.31078	28.8463	313.091	17.505	30.5277	0	0.635202	7.13697	3189.72
oqxB	67.9431	692.466	103.425	1.85991	724.175	459.695	361.599	201.451	253.085	25.9131	2891.61
tet(Y)	0	627.088	1520.25	18.6999	22.7	234.711	198.239	78.9128	17.7338	142.885	2861.22
QnrA1	0	194.871	60.9546	0	1676.74	0	49.2112	87.8891	120.288	656.992	2846.95
OXA-653	0	0	0	0	0	15.2218	59.5997	14.9439	98.0972	2617.72	2805.58
tetW	927.773	64.9043	357.564	137.444	312.37	58.4231	118.763	49.4082	130.915	626.269	2783.83
dfrA15	19.65	313.324	1816.48	157.742	15.0184	42.5439	21.5402	108.769	111.152	133.344	2739.57
Tet(X3)	7.98124	100.932	276.982	8.79392	118.95	192.241	427.241	173.18	376.222	1031.69	2714.21
gadW	233.172	330.175	149.108	150.83	405.249	243.774	350.138	257.428	311.672	238.956	2670.5
MUS-1	0	0	0	0	0	0	22.9645	0	713.977	1920.22	2657.16
MOX-13	0	0	0	0	0	43.7626	0	2610.04	0	0	2653.8
emeA	2379.75	0	4.84012	35.9696	186.7	6.39778	24.4741	0	0	0	2638.13
lsaA	2372.08	6.84198	0	29.3802	134.338	19.3643	31.8282	0	0.733219	0	2594.57
aadS	0	0	605.872	3.39368	0	2.91751	102.415	138.438	1083.65	610.211	2546.9
cmlA9	818.338	158.765	435.551	84.465	83.491	173.235	18.2072	446.398	109.311	186.513	2514.27
Tet(X6)	2.04796	195.18	442.788	2.57884	20.3481	48.774	52.3822	339.175	157.356	1179.58	2440.21
NPS-1	0	0	21.9196	0	0	33.8028	226.02	1045.61	103.735	1006.07	2437.16
OXA-21	0	26.8019	241.831	12.3943	376.139	112.641	30.8274	1058.52	111.354	402.153	2372.67
mecI	1301.97	36.7112	0	0	0	799.585	4.57439	105.33	0	66.3047	2314.48
lnuA	76.6593	979.986	182.461	18.0996	14.6475	414.934	7.00277	454.036	0	117.363	2265.19
efrB	1953.3	0	5.26797	39.1492	216.314	12.7661	26.6376	0	2.02142	2.83901	2258.3
EC-8	164.27	284.512	214.412	248.224	238.546	210.061	186.074	205.498	240.046	254.212	2245.85
dfrA16	9.82501	54.0213	446.578	37.1157	138.92	215.379	53.8504	174.03	125.046	946.416	2201.18
oqxA	100.982	177.094	150.809	0	712.778	371.893	277.824	180.623	193.205	10.487	2175.7
ErmX	76.2559	53.9076	113.751	137.176	43.7113	291.874	67.6689	243.611	220.809	896.103	2144.87
EC-19	293.633	58.7089	37.8374	51.7133	382.929	282.304	78.0309	336.435	364.908	142.739	2029.24
OXA-181	0	0	0	0	0	0	0	2010.57	0	1.93181	2012.5
tet(J)	391.006	202.51	179.23	116.355	276.541	0	0	80.9741	354.872	320.681	1922.17
LAP-2	0	75.6046	26.6714	0	682.417	33.786	345.095	353.323	232.83	152.721	1902.45
EreA	381.413	239.074	105.424	28.8171	94.7412	36.1284	1.39367	304.018	35.9583	608.554	1835.52
DHA-1	155.235	161.723	140.516	0	232.607	97.2912	23.8831	475.766	1.92566	524.68	1813.63
CTX-M-65	108.984	962.665	166.537	286.185	38.6003	0	83.5296	63.5627	27.566	52.794	1790.42
aadA22	52.9211	579.801	0	934.806	2.24707	19.0964	0	106.758	37.4192	50.6076	1783.66
DfrA37	0	7.20284	283.637	49.4876	578.207	55.8389	35.9003	73.9627	405.243	289.454	1778.93
QnrB6	1572.87	0	4.20046	0	5.22666	0	34.983	121.131	3.22358	0	1741.63
apmA	0	0	0	0	0	12.2217	24.7516	0	5.32184	1663.04	1705.34
AAC(6')-Ib-cr5	12.5866	203.003	10.3081	13.2079	214.844	0	27.5947	494.198	63.2867	658.298	1697.33
PC1_beta-lactamase_(blaZ)	1670.7	0	0	0	0	0	10.0572	0	2.59487	10.9332	1694.29
tet(59)	0	613.014	95.1126	465.536	51.7778	5.23842	11.3162	99.4271	99.4526	231.943	1672.82
catA4	238.549	161.833	153.085	147.952	179.6	0	0	122.979	389.373	259.288	1652.66
tet(33)	140.777	92.0481	210.332	81.4484	66.8833	215.209	38.9272	365.612	232.26	182.622	1626.12
OXA-504	0	0	0	0	0	39.6341	0	1450.06	0	0	1489.7
catI	141.123	271.58	0	22.2132	474.58	26.735	5.15658	243.721	28.2723	254.595	1467.98
aadA2	5.97058	74.4109	18.3366	99.6177	13.6898	307.012	26.1796	346.353	298.33	272.742	1462.64
AAC(6')-Ib-cr6	492.872	39.8317	47.6752	48.869	97.8822	8.40242	79.4114	316.212	40.2464	177.282	1348.68
catB2	0	836.007	36.1518	0	5.62299	0	10.7531	19.5474	31.2122	392.094	1331.39
qacL	6.99257	338.339	154.622	0	112.232	37.8487	132.863	210.561	39.5542	231.469	1264.48
dfrD	4.76181	0	0	0	844.345	208.772	24.3593	0	51.6267	34.6778	1168.54
QnrB17	1039.46	0	0	0	2.61333	0	7.49636	63.5938	0	0	1113.16
QnrVC1	67.3394	62.3588	187.218	0	0	26.8571	0	715.669	43.4374	0	1102.88
MexB	1026.75	0	0	0	7.93234	0	0	0	0	0	1034.68
QnrB4	14.4405	0	0	0	0	0	0	1007.15	0	0	1021.59
MexD	962.042	0	0	0	13.0691	0	0	0	0	0	975.111
mexQ	962.487	0	0	0	7.87965	0	0	0	0	0	970.367
aadA17	23.5205	15.0878	46.9528	27.7665	2.24707	11.1396	0	276.009	295.196	270.556	968.475
TriC	948.065	0	0	0	13.4293	0	0	0	0	0	961.494
MexI	928.397	0	0	0	10.943	0	0	0	0	0	939.34
Pseudomonas_aeruginosa_gyrA_conferring_resistance_to_fluoroquinolones	933.259	0	0	0	3.85211	0	0	1.48792	0	0	938.599
tet(W/N/W)	293.491	24.0057	32.7767	74.8307	105.668	26.2576	59.3813	54.7787	41.1611	224.814	937.166
CARB-3	0	27.9848	18.7574	0	15.56	56.4753	11.1585	295.252	80.3728	394.241	899.802
Erm(33)	149.509	118.935	0	0	2.43125	458.001	25.5716	115.509	1.49949	27.3779	898.835
cprS	880.385	0	0	0	17.8517	0	0	0	0	0	898.236
nalD	881.852	0	0	0	11.1404	0	0	0	0	0	892.993
MexF	868.908	1.6059	1.79399	0.919455	10.6033	0	0	0	1.37677	0	885.207
PDC-36	881.486	0	0	0	0	0	0	0	0	0	881.486
MexH	868.229	0	0	0	12.7919	0	0	0	0	0	881.021
QnrVC4	0	5.19657	0	0	0	15.3469	0	860.058	0	0	880.601
aadA14	0	8.68739	0	0	475.486	0	0	10.4949	237.401	145.137	877.205
QnrVC6	0	0	0	0	5.41758	42.2039	0	442.584	76.8507	307.378	874.435
EC-15	199.177	48.1714	47.9274	15.514	183.617	73.3545	13.5053	58.1942	180.034	53.0175	872.513
MexV	852.352	0	0	0	15.7354	0	0	0	0	0	868.088
OXA-780	0	0	0	0	0	22.1951	0	843.06	0	0	865.255
MexW	853.108	0	0	0	5.82164	0	0	0	0	0	858.929
dfrA19	437.11	50.9127	270.996	0	0	17.6893	11.9416	14.472	3.85133	24.3408	831.313
MOX-12	0	0	0	0	0	30.6338	0	794.828	0	0	825.461
MuxB	818.553	0	0	0	3.40934	0	0	0	2.10274	0	824.065
MexK	811.732	0	0	0	9.82927	0	0	0	0	0	821.561
aphA15	322.186	77.3014	0	38.7264	49.2489	0	2.14047	277.561	17.9486	32.9647	818.078
dfrA32	211.238	18.0071	78.4528	12.3719	52.5643	34.5669	0	113.119	0	282.949	803.269
OprJ	785.878	0	0	0	12.3589	0	0	0	0	0	798.237
EC-5	39.0141	114.407	118.557	20.6853	91.024	77.8002	136.554	69.1056	18.3906	100.597	786.135
MexJ	769.848	0	0	0	6.4481	0	0	0	0	0	776.296
APH(3')-VI	41.7941	118.182	88.0157	16.9162	171.123	1.61585	4.36326	10.5757	25.3299	296.459	774.374
aadA13	0	12.8351	0	60.627	0	9.47642	0	36.1799	565.32	84.9997	769.438
mexN	747.733	0.548722	0	0	8.00883	0	0	0	0	0	756.291
MexA	747.878	0	0	0	4.63457	0	0	0	1.90561	0	754.418
MexG	739.711	0	0	0	7.96276	0	0	0	0	0	747.674
PmpM	716.095	0	0	0	22.339	0	0	0	0	0	738.434
OpmH	718.324	0	0	0	6.14105	0	0	0	0	0	724.465
MuxA	708.919	0	0	0	13.8929	0	0	0	0	0	722.812
QnrD2	0	10.5865	651.93	6.81894	0	0	13.1913	12.7892	0	26.2906	721.607
MuxC	706.567	1.09744	0	0	3.43236	0	0	1.32578	0	0	712.423
MexS	705.407	0	0	0	5.23434	0	0	0	0	0	710.641
tet(D)	170.955	64.8256	26.5533	13.6091	10.5129	1.0636	117.753	248.863	8.33642	44.2311	706.703
Type_A_NfxB	705.99	0	0	0	0	0	0	0	0	0	705.99
mexP	693.732	0	0	0	7.68427	0	0	0	0	0	701.416
arnA	683.69	0	0	0	8.94759	0	0	0	0	0	692.638
tetO	58.2132	3.5564	5.9594	28.2524	5.56149	21.0061	7.0903	0	34.3009	528.314	692.254
OprM	669.172	4.68333	0	0	15.8682	0	0	0	0	0	689.724
mexM	685.689	0	0	0	3.07371	0	0	0	0	0	688.763
MexE	688.272	0	0	0	0	0	0	0	0	0	688.272
mexY	676.096	1.63044	0	0	9.06553	0	0	0	0	0	686.792
TriA	658.941	0	0	0	12.3589	0	0	0	0	0	671.3
MexL	648.635	0	0	0	0	0	0	0	0	0	648.635
basS	633.281	0	0	0	8.6874	0	0	0	0	0	641.969
QnrB19	0	209.083	0	9.09192	297.992	5.86216	0	47.9594	61.263	0	631.252
opmE	618.416	0	0	0	9.64594	0	0	0	0	0	628.062
aadA27	0	8.65436	0	0	36.0898	36.7406	0	541.048	1.39116	3.90769	627.832
bcr-1	618.244	0	0	0	7.36012	0	0	0	0	0	625.604
catB8	0	5.3936	40.6708	41.6892	59.0414	7.96438	18.8179	215.022	116.179	119.333	624.111
cprR	623.713	0	0	0	0	0	0	0	0	0	623.713
MexC	622.141	0	0	0	1.52893	0	0	0	0	0	623.67
MexZ	603.284	0	0	0	11.246	0	0	0	0	0	614.53
ParS	589.821	0	0	0	4.14843	0	0	0	0	0	593.97
OpmD	582.132	2.33207	0	0	6.07813	0	0	0	0	0	590.542
BLMT	12.2232	85.1296	82.5869	19.2398	126.119	6.61608	236.716	5.41274	2.88091	8.09231	585.016
OXA-58	0	16.2	0	0	21.1112	23.9215	10.093	78.2825	14.3226	418.77	582.701
BRP(MBL)	19.0863	4.66413	0	0	291.75	0	4.64938	174.672	0	84.2396	579.062
TriB	567.456	0	0	0	9.97017	0	0	0	0	0	577.426
OpmB	564.633	0	0	0	4.75531	0	0	0	0	0	569.388
AAC(6')-Ib-cr4	285.536	5.89663	19.7617	15.1925	79.9164	0	23.5119	39.1793	18.9573	74.5499	562.502
ParR	555.821	0	0	0	0	0	0	0	3.10065	0	558.921
FosA	553.596	0	0	0	0	0	0	0	0	0	553.596
vga(E)_Staphylococcus_cohnii	0	0	0	0	0	38.4111	1.08043	78.5621	5.57526	422.835	546.464
OXA-395	545.979	0	0	0	0	0	0	0	0	0	545.979
Pseudomonas_aeruginosa_CpxR	518.595	0	0	0	26.2489	0	0	0	0	0	544.844
Enterococcus_faecalis_chloramphenicol_acetyltransferase	0	0	0	0	0	0	0	0	0	544.789	544.789
OXA-235	0	0	0	0	10.708	9.1001	0	178.679	0	345.048	543.535
Pseudomonas_aeruginosa_soxR	538.874	0	0	0	0	0	0	0	0	0	538.874
OXA-347	0	0	0	0	0	0	74.2548	84.9899	206.221	143.881	509.347
EreD	0	16.6951	6.99391	0	0	5.13595	97.08	201.688	107.348	56.5373	491.477
Pseudomonas_aeruginosa_catB7	470.078	0	0	0	11.1404	0	0	0	0	0	481.219
MexT	450.539	0	0	0	5.11401	0	0	0	0	0	455.653
tet(E)	0	0	0	0	0	13.4522	0	438.526	0	0	451.978
OprN	451.265	0	0	0	0	0	0	0	0	0	451.265
YajC	432.735	0	0	0	0	0	0	0	0	0	432.735
CMY-59	3.92008	5.74772	0	0	1.49804	5.30456	1.43238	151.024	3.69572	240.062	412.684
dfrA5	0	0	0	0	0	103.701	0	200.134	6.94702	97.5687	408.351
PST-2	6.38828	138.158	207.966	10.0554	34.1776	1.72889	0	0	9.03398	0	407.508
dfrA31	0	0	0	0	0	0	0	0	25.4724	380.518	405.99
NDM-1	5.72823	8.39888	7.03693	0	236.415	0	4.18616	124.293	2.70019	3.79234	392.551
Pseudomonas_aeruginosa_emrE	391.584	0	0	0	0	0	0	0	0	0	391.584
mexX	368.186	0	0	0	6.08436	0	0	0	0	0	374.27
Trimethoprim-resistant_dihydrofolate_reductase_DfrA42	0	0	0	13.7273	0	11.8012	12.7466	320.538	2.05548	11.5475	372.416
cmlA1	11.0882	59.6121	4.54049	24.4345	0	54.0156	16.2064	68.7418	82.7577	50.1627	371.56
fexB	21.4687	4.84276	0	2.07953	0	4.46937	18.1029	11.7007	5.44922	302.85	370.964
lsaB	12.5951	0	0	0	0	269.287	8.05389	37.6477	25.2328	3.12695	355.943
APH(3')-Ib	5.70717	31.38	154.243	0	0	41.7032	6.25615	35.3818	30.9381	39.6731	345.283
AAC(6')-30/AAC(6')-Ib'_fusion_protein	0	8.64779	14.4909	0	48.6841	7.66178	0	45.9672	162.365	46.8567	334.673
APH(3')-IIb	328.937	0	0	0	4.4106	0	0	0	0	0	333.348
CARB-5	0	0	0	0	311.493	0	0	0	12.2367	3.4372	327.167
dfrE	225.797	3.44863	0	2.96176	75.5014	0	6.87545	0	2.21743	6.22863	323.03
tetT	2.38091	0	0	5.24668	0.909855	1.28872	3.4799	5.27161	0	300.278	318.856
QnrB9	0	0	0	0	157.274	0	0	156.667	3.4035	0	317.345
MexR	314.666	0	0	0	0	0	0	0	0	0	314.666
ArnT	75.9302	1.03084	6.90944	0	0	0	73.9858	150.684	0	0	308.54
aadA3	17.6404	30.1755	25.2823	38.8731	4.49413	54.1065	8.59431	20.8309	31.8756	75.9114	307.784
eptB	56.6946	8.90647	14.9244	0	0	0	66.094	159.003	1.27261	0	306.895
AAC(3)-VIa	0	0	0	0	0	0	11.3445	286.424	0	0	297.769
FosC2	0	0	43.0152	7.34873	223.017	0	0	20.6742	0	0	294.055
LptD	59.4771	14.5345	14.6131	0	0	1.07311	71.718	130.811	0.93455	0	293.162
aadA9	5.17451	39.8317	12.7134	0	7.90967	57.4166	0	91.6558	0	58.2377	272.939
APH(3')-VIb	5.97058	0	22.0039	16.9162	59.3225	0	56.7224	0	66.1392	31.6223	258.697
OmpA	53.8149	9.10439	0	0	0	0	81.6803	104.488	0	0	249.087
QnrVC5	0	0	0	0	0	0	0	0	0	248.718	248.718
Klebsiella_pneumoniae_KpnG	53.5978	5.82122	14.6318	0	0	0	52.2253	117.793	0	0	244.069
Erm(51)	126.423	34.4863	0	31.4687	0	3.18274	0	10.4154	8.31537	29.1967	243.488
catA8	75.4615	0	0	9.04982	41.1962	27.2301	10.5042	0	3.38774	76.1277	242.957
MOX-5	0	0	0	0	0	2.18813	0	239.88	0	0	242.069
poxtA	2.85884	25.1502	0	1.79996	10.925	24.7585	22.9815	22.7874	51.2092	69.0827	231.553
dfrA6	0	0	0	0	0	0	0	56.5597	20.841	152.858	230.258
VEB-15	0	0	0	0	144.352	0	0	0	24.3917	59.9505	228.694
nalC	210.365	0	0	0	11.0883	0	0	0	0	0	221.454
Klebsiella_pneumoniae_ramR_mutants	64.0145	8.79935	9.82993	0	0	0	20.4669	99.215	0	0	202.326
CARB-53	0	0	0	0	12.3161	5.81483	3.92543	33.3005	17.7241	128.021	201.102
dfrA20	0	0	28.0442	0	0	0	10.0098	28.3055	55.9575	78.5906	200.908
Klebsiella_pneumoniae_OmpK37	35.1866	3.0348	10.1707	0	0	0	37.815	111.82	0	0	198.027
ErmA	47.7157	0	0	0	0	84.3686	0	19.721	0	44.2258	196.031
AAC(6')-Ib8	0	37.7671	33.7523	4.32469	0	3.71789	0	69.9585	11.3324	31.8321	192.685
QnrA2	0	0	0	0	186.907	0	0	0	0	0	186.907
catB11	0	2.6968	0	0	0	3.98219	0	133.574	20.8081	21.9183	182.98
SHV-11	70.3156	0	3.32231	0	0	0	43.4806	55.0893	0	0	172.208
vgaE	2.95686	2.16771	0	0	15.8193	49.6143	0	6.54684	2.78763	90.0481	169.941
CMH-4	166.614	0	0	0	0	0	0	0	0	0	166.614
vatE	21.6607	10.5865	0	0	0	0	108.168	0	6.807	19.1204	166.343
cmlA8	3.69608	9.48374	15.8917	82.612	1.41244	21.0061	0	8.18355	20.9072	0	163.193
MCR-9.1	125.051	0	0	0	0	0	0	25.4599	9.48568	0	159.996
aadA8	0	17.2432	0	0	15.7295	38.1928	0	31.2463	34.6474	21.4109	158.47
Staphylococcus_intermedius_chloramphenicol_acetyltransferase	0	5.26874	0	0	0	0	0	63.6499	0	80.8856	149.804
AAC(3)-IIg	120.738	0	0	0	0	0	0	25.4599	0	0	146.198
CARB-4	0	0	138.571	0	0	2.90741	0	0	0	0	141.479
SHV-1	35.1578	7.93065	19.9339	0	0	0	47.4334	26.347	0	0	136.803
dfrA7	0	0	18.1045	3.09298	0	0	0	113.119	0	0	134.317
PST-1	9.58242	32.7833	58.8582	16.0886	4.88251	1.72889	0	0	9.03398	0	132.958
cfr(D)	0	0	0	2.73011	0	4.69409	1.58443	21.1218	6.132	96.1696	132.432
Klebsiella_pneumoniae_acrA	35.0154	2.85225	4.77947	0	0	0	39.8052	48.2399	0	0	130.692
AAC(6')-IIc	72.0163	0	0	0	0	2.16557	0	49.6075	5.65788	0	129.447
CTX-M-104	0	0	0	0	0	0	0	122.417	0	0	122.417
EreA2	74.0119	0	0	0	0	0	0	45.3797	2.68369	0	122.075
tet(40)	1.90707	0	0	2.40143	0	20.6448	45.9912	0	44.9479	2.52512	118.417
dfrA6_from_Proteus_mirabilis	0	14.4057	30.1742	0	0	18.613	0	17.403	4.63134	32.5229	117.75
rsmA	112.671	0	0	0	0	0	0	0	0	0	112.671
aadA25	11.7602	12.9324	18.0588	11.1066	24.7177	3.18274	0	18.227	8.31537	1.94645	110.247
BRO-2	0	0	0	0	0	13.3372	0	0	0	94.6158	107.953
fosA5	0	0	0	0	0	0	8.1032	0	91.469	0	99.5723
Plasmid-encoded_cat_(pp-cat)	3.52807	23.2783	0	0	16.1789	1.90964	0	40.6202	0	14.0144	99.5294
salA	8.59235	0	0	0	0	69.7618	6.27924	8.8781	0.675048	4.74042	98.927
QnrB2	86.6429	0	0	0	0	0	2.63825	6.39459	0	0	95.6757
CMY-170	2.03187	0	0	5.11718	6.21178	0	17.8186	62.9834	0	0	94.1628
Klebsiella_pneumoniae_KpnF	21.1684	20.6918	0	0	0	0	20.6263	31.2463	0	0	93.7329
AAC(6')-Il	0	85.5396	0	0	0	0	0	0	0	6.71715	92.2568
tetQ	0	0.864779	0	1.48538	0	15.3236	37.0678	3.13413	31.1384	0.780945	89.795
MIR-5	79.2431	0	0	0	0	0	0	8.99762	0	0	88.2407
tet(31)	0	0	0	0	0	6.13315	4.14032	6.6902	17.8042	46.2601	81.0279
CTX-M-136	0	0	0	0	0	0	0	72.9794	0	7.0392	80.0186
dfrA15b	0	0	0	0	0	0	0	73.9627	4.63134	0	78.5941
FosA7.5	0	0	0	0	0	74.4896	0	0	0	3.64441	78.134
CARB-16	0	0	0	0	21.8243	0	0	0	8.56566	44.6836	75.0736
APH(2'')-IIIa	0	0	0	4.77548	0	2.73695	3.69527	0	8.34245	55.2359	74.7861
ramA	74.5129	0	0	0	0	0	0	0	0	0	74.5129
FosA6	5.54411	8.12892	0	0	0	0	16.2064	44.1912	0	0	74.0706
mphB	0	3.75594	0	0	0	20.7981	0	4.53742	31.3953	13.5673	74.054
qacE	0	0	17.1802	0	0	0	0	55.7366	0	0	72.9169
TEM-147	5.40889	0	6.64462	13.622	41.3397	5.85535	0	0	0	0	72.8706
OXA-2	0	0	72.5492	0	0	0	0	0	0	0	72.5492
catQ	0	0	21.6705	48.869	0	0	0	0	1.66307	0	72.2027
DfrA36	0	0	0	4.98664	0	0	43.41	10.5217	0	10.487	69.4053
Tet(X5)	0	0	44.121	0	0	2.16001	0	19.4386	0	1.32098	67.0405
lnuC	0	0	0	0	0	22.9157	17.1886	0	11.0872	12.4573	63.6487
Erm(36)	0	0	6.76244	0	0	32.7754	12.0686	4.87531	2.59487	3.64441	62.721
FosD	44.3529	0	13.6215	0	0	3.00087	0	0	0	0	60.9752
MCR-5.2	0	0	0	0	0	60.6756	0	0	0	0	60.6756
Enterobacter_cloacae_acrA	37.0536	0	0	0	0	0	0	22.4534	0	0	59.507
OXA-17	0	25.5741	7.14235	0	0	1.57349	0	10.2984	2.74065	11.5475	58.8765
ROB-3	0	0	0	0	0	4.09209	0	0	2.37582	51.7198	58.1878
QnrB20	51.2891	0	0	0	0	0	0	0	4.83537	0	56.1245
aadA12	0	0	28.894	0	0	3.18274	0	18.227	0	3.89289	54.1967
NDM-5	0	0	0	0	0	0	0	0	0	53.0927	53.0927
VEB-10	0	0	0	0	17.7968	0	0	0	14.635	20.5545	52.9863
ROB-5	0	0	0	0	0	19.2212	0	0	2.39135	30.2272	51.8397
Enterococcus_faecium_chloramphenicol_acetyltransferase	0	0	0	0	0	38.9001	10.5042	0	0	2.37899	51.7832
ACT-41	0	41.7086	0	0	0	0	0	7.1981	1.91558	0	50.8223
CMY-46	0	0	0	0	0	0	0	50.3867	0	0	50.3867
AFM-1	0	0	0	0	0	0	0	12.825	2.73042	34.5131	50.0685
QnrA6	0	0	0	0	0	0	0	47.0835	1.67067	0	48.7541
ACT-84	8.12749	5.95837	0	0	0	0	0	34.191	0	0	48.2768
CMY-100	0	1.48959	0	12.7929	0	6.59876	1.48488	25.1933	0	0	47.5595
emtA	11.3476	0	0	0	0	0	0	0	0	36.0605	47.4081
vanT_gene_in_vanC_cluster	24.429	0	0	0	0	0	19.4755	1.96686	0	0	45.8714
QnrB54	0	0	0	0	0	0	0	44.7621	0	0	44.7621
tetB(P)	0	1.7428	2.92038	2.99351	0	1.93011	3.47457	0	4.4824	26.7554	44.2992
ErmY	0	13.9353	0	5.98397	0	5.14434	0	16.8347	0	2.09739	43.9957
dfrA8	0	0	0	0	0	39.5408	0	0	4.30443	0	43.8452
ErmG	0	0	0	0	0	1.71478	11.576	0	11.947	16.7792	42.0169
CMY-106	0	0	0	0	0	2.19959	0	39.5895	0	0	41.7891
TUS-1	0	0	0	0	0	0	0	0	30.857	10.3185	41.1755
salB	20.0488	0	0	1.80329	0	2.32539	0	0	1.3501	14.2213	39.7489
tet(44)	0	0	0	3.04955	0	13.1083	7.96415	2.14483	10.2742	3.20663	39.7477
FosB3	5.54411	0	0	0	0	0	8.1032	0	20.9072	3.67044	38.225
sul4	0	0	0	0	0	2.91751	7.87812	14.3212	7.62242	1.78424	34.5235
Erm(43)	25.4484	0	0	0	0	6.88723	0	0	0	2.10599	34.4416
aadA11	0	0	0	0	0	0	0	0	2.59487	30.9775	33.5723
ACT-37	0	23.8335	0	0	0	0	0	8.99762	0	0	32.8311
OXA-830	0	0	0	0	0	1.57349	0	25.746	0	3.84915	31.1686
AAC(6')-Ia	0	0	0	0	0	0	0	0	0	30.3897	30.3897
QnrB41	0	0	0	0	0	0	0	30.2828	0	0	30.2828
FosB1	0	4.06446	0	0	16.9493	0	0	0	5.2268	3.67044	29.911
aadA6/aadA10	0	8.1874	0	0	0	1.51123	0	12.3636	2.6322	3.69685	28.3913
CMY-96	4.06375	0	0	0	6.21178	0	0	17.9952	0	0	28.2708
OXA-23	0	0	0	0	0	0	0	0	0	28.1311	28.1311
aadA15	0	4.31079	7.22351	0	0	3.18274	0	7.81157	5.54358	0	28.0722
APH(2'')-Ie	10.2805	0	0	0	0	0	0	0	2.42302	15.3138	28.0173
AAC(3)-IIc	0	0	0	0	22.7369	0	0	0	1.27483	3.58092	27.5926
AAC(6')-31	0	0	27.5579	0	0	0	0	0	0	0	27.5579
APH(2'')-If	0	0	0	1.6399	0	7.04901	11.4206	0	7.36663	0	27.4762
Erm(47)	0	0	0	0	0	1.7009	0	0	0	24.9649	26.6658
Staphylococcus_aureus_GlpT_with_mutation_conferring_resistance_to_fosfomycin	25.7012	0	0	0	0	0	0	0	0	0	25.7012
OXA-205	0	0	0	0	0	6.29395	0	0	2.74065	15.3966	24.4312
QnrB56	0	2.50672	0	0	13.0666	5.55226	0	0	3.22358	0	24.3492
Klebsiella_pneumoniae_KpnE	12.8294	0	0	0	0	0	4.6878	5.68114	0	0	23.1983
aadA6	0	0	0	0	0	19.3673	0	0	0	3.64441	23.0117
AAC(6')-Im	0	0	0	0	0	0	12.6754	0	10.22	0	22.8954
vanR_gene_in_vanC_cluster	20.0735	0	0	0	0	0	2.44493	0	0	0	22.5184
ACT-19	0	14.8959	0	0	0	0	0	7.1981	0	0	22.094
Morganella_morganii_gyrB_conferring_resistance_to_fluoroquinolones	0	0	0	6.07069	0.736926	0	2.11388	7.68542	0	5.1067	21.7136
Campylobacter_coli_chloramphenicol_acetyltransferase	0	0	0	0	0	4.03963	0	0	17.5902	0	21.6298
catII_from_Escherichia_coli_K-12	0	0	0	0	0	7.85273	0	12.8489	0	0	20.7017
rmtB	6.16013	0	0	0	0	0	0	2.72785	11.6151	0	20.5031
APH(6)-Ic	0	0	0	0	0	20.4553	0	0	0	0	20.4553
OKP-A-17	0	0	0	0	0	0	0	19.1615	0	0	19.1615
MOX-11	0	0	0	0	0	1.09692	0	17.9483	0	0	19.0452
Staphylococcus_aureus_rpoB_mutants_conferring_resistance_to_rifampicin	19.0111	0	0	0	0	0	0	0	0	0	19.0111
CTX-M-63	0	0	0	0	0	0	0	18.8981	0	0	18.8981
CMY-75	0	0	0	0	0	0	8.90928	8.99762	0	0	17.9069
EC-14	0	0	0	5.17133	0	5.55716	3.00119	1.81857	0.967926	1.35942	17.8756
tet(G)	0	10.1611	0	2.49332	0	3.21521	0	1.75362	0	0	17.6233
CTX-M-51	0	0	0	0	0	0	0	16.4792	0	0	16.4792
dfrA10	0	0	0	5.19883	0	0	0	10.9694	0	0	16.1683
AAC(6')-Ib9	7.60957	0	0	0	0	0	0	6.7394	1.79351	0	16.1425
OXA-50	0	0	0	0	15.7893	0	0	0	0	0	15.7893
dfrB1	0	14.4057	0	0	0	0	0	0	0	0	14.4057
ACT-13	0	0	0	0	0	0	0	14.3962	0	0	14.3962
vatH	14.3074	0	0	0	0	0	0	0	0	0	14.3074
dfrA25	0	0	0	0	0	0	0	13.4788	0	0	13.4788
CfxA3	0	0	0	0	0	3.91417	7.04626	0	2.27252	0	13.233
mel	0	0	0	0	0	8.27825	1.3971	0	1.80235	1.26567	12.7434
FosL1	0	12.4604	0	0	0	0	0	0	0	0	12.4604
AAC(3)-IIa	2.70445	0	0	0	0	8.78302	0	0	0	0	11.4875
PAU-1	0	0	0	0	0	0	0	0	11.2003	0	11.2003
CMY-98	0	3.0187	0	0	0	0	0	7.29356	0	0	10.3123
dfr22	0	10.2836	0	0	0	0	0	0	0	0	10.2836
norC	10.0584	0	0	0	0	0	0	0	0	0	10.0584
CTX-M-174	0	0	0	0	0	0	0	0	10.024	0	10.024
CMY-73	0	0	0	0	0	4.39917	0	5.39857	0	0	9.79775
TEM-32	0	0	0	0	0	0	0	9.58075	0	0	9.58075
qacJ	0	0	0	0	0	0	0	0	0	9.51596	9.51596
mphC	0	7.58699	0	0	0	1.4004	0	0	0	0	8.9874
TEM-73	0	0	0	0	0	8.78302	0	0	0	0	8.78302
OXA-729	0	0	0	0	0	0	0	4.74082	3.78493	0	8.52574
QnrB62	0	2.50672	0	0	2.61333	1.85075	0	0	0	0	6.9708
QnrB37	0	0	0	0	0	0	0	6.39459	0	0	6.39459
OXA-240	0	6.39353	0	0	0	0	0	0	0	0	6.39353
CMY-63	0	0	0	0	6.21178	0	0	0	0	0	6.21178
QnrB16	0	0	0	0	0	0	0	6.05655	0	0	6.05655
ACT-30	0	5.95837	0	0	0	0	0	0	0	0	5.95837
tet36	0	0	0	0	0	0	0	1.07242	0	4.80994	5.88235
OXA-677	0	4.26235	0	0	0	0	0	0	1.37032	0	5.63268
FosB4	5.54411	0	0	0	0	0	0	0	0	0	5.54411
QnrS4	0	5.19657	0	0	0	0	0	0	0	0	5.19657
OXA-824	0	0	0	0	0	0	0	5.1492	0	0	5.1492
EC-16	0	0	2.5225	0	0	0	1.50059	0	0.967926	0	4.99102
OXA-4	0	0	0	0	0	0	0	4.96331	0	0	4.96331
OXA-10	0	0	0	0	4.44364	0	0	0	0	0	4.44364
CfxA6	0	0	0	0	0	0	0	0	4.40815	0	4.40815
CMY-125	0	0	0	0	0	0	0	3.59905	0	0	3.59905
CMY-15	0	0	0	0	0	0	0	3.59905	0	0	3.59905
CMY-165	0	0	0	0	0	0	0	3.59905	0	0	3.59905
CTX-M-218	0	0	0	3.3472	0	0	0	0	0	0	3.3472
mecD	0	0	0	0	0	0	3.34153	0	0	0	3.34153
CMY-157	0	0	0	0	0	0	2.96976	0	0	0	2.96976
mdsB	0	0	0	0	0	0	0	0	0	2.91967	2.91967
QnrS11	0	2.59828	0	0	0	0	0	0	0	0	2.59828
ANT(3'')-Ii-AAC(6')-IId_fusion_protein	0	2.45269	0	0	0	0	0	0	0	0	2.45269
MdtK	0	0	0	0	0	0	0	0	0	2.16363	2.16363
EC-13	0	0	0	0	0	0	0	0	1.93585	0	1.93585
QnrS12	0	0	0	0	0	1.91836	0	0	0	0	1.91836
CTX-M-139	0	0	0	1.6736	0	0	0	0	0	0	1.6736
CMY-35	0	0	0	0	1.55295	0	0	0	0	0	1.55295
CMY-105	0	0	0	0	0	0	1.48488	0	0	0	1.48488
