# Supplementary material for: Florfenicol and oxazolidone resistance status in livestock farms revealed by short- and long-read metagenomic sequencing
Source: Front Microbiol. 2022 Oct 20;13:1018901. doi: 10.3389/fmicb.2022.1018901 (PMC9632178; doi:10.3389/fmicb.2022.1018901)
Supplement: Supplementary Table 1 — Sample information. [file Data_Sheet_1.zip › Supplementary File 3.XLSX]

## Sheet: sheet1
Gene	Contig id	Isolate ID	MGE
floR	contig_499	S.scaffolds	IncFIA(HI1)
floR	contig_499	S.scaffolds	IncFIA(HI1)
floR	contig_499	S.scaffolds	IncFIA(HI1)
floR	contig_612	S.scaffolds	IncFIA(HI1)
floR	contig_659	S.scaffolds	IncFIC(FII)
floR	scaffold_1343	S.scaffolds	IncQ1
floR	scaffold_1343	S.scaffolds	IncQ1
floR	scaffold_1343	S.scaffolds	IncQ1
floR	contig_3602	C.scaffolds	IncQ1
floR	contig_3602	C.scaffolds	IncQ1
floR	contig_65	C.scaffolds	IncHI2
floR	contig_566	S.scaffolds	ICE
floR	contig_130	C.scaffolds	cn_12864_IS5075
floR	contig_130	C.scaffolds	cn_15096_IS26
floR	contig_157	C.scaffolds	cn_14115_ISAba1
floR	contig_157	C.scaffolds	cn_5128_ISVsa3
floR	contig_1684	C.scaffolds	cn_12685_ISAba16
floR	contig_1684	C.scaffolds	cn_9762_ISAba1
floR	contig_181	C.scaffolds	cn_7685_IS26
floR	contig_186	C.scaffolds	cn_5261_ISVsa3
floR	contig_190	C.scaffolds	cn_5244_ISVsa3
floR	contig_26	C.scaffolds	cn_9548_ISVsa3
floR	contig_303	C.scaffolds	cn_5261_ISVsa3
floR	contig_304	C.scaffolds	cn_5881_IS26
floR	contig_304	C.scaffolds	cn_25249_ISKpn14
floR	contig_332	C.scaffolds	cn_5260_ISVsa3
floR	contig_65	C.scaffolds	cn_27936_IS102
floR	contig_65	C.scaffolds	cn_10904_IS26
floR	contig_71	C.scaffolds	cn_16411_IS26
floR	contig_76	C.scaffolds	cn_42201_ISPa195
floR	contig_1079	S.scaffolds	cn_10471_ISOur1
floR	contig_1079	S.scaffolds	cn_10471_IS1006
floR	contig_1157	S.scaffolds	cn_5932_IS26
floR	contig_457	S.scaffolds	cn_5324_ISVsa3
floR	contig_460	S.scaffolds	cn_26869_IS6100
floR	contig_499	S.scaffolds	cn_5129_ISVsa3
floR	contig_499	S.scaffolds	cn_14756_IS26
floR	contig_499	S.scaffolds	cn_4349_ISVsa3
floR	contig_499	S.scaffolds	cn_9317_IS26
floR	contig_499	S.scaffolds	cn_24651_ISKpn14
floR	contig_499	S.scaffolds	cn_6365_IS26
floR	contig_499	S.scaffolds	cn_24651_ISKpn14
floR	contig_516	S.scaffolds	cn_5933_IS26
floR	contig_531	S.scaffolds	cn_38370_IS26
floR	contig_543	S.scaffolds	cn_4380_ISVsa3
floR	contig_543	S.scaffolds	cn_5261_ISVsa3
floR	contig_543	S.scaffolds	cn_5261_ISVsa3
floR	contig_543	S.scaffolds	cn_5261_ISVsa3
floR	contig_543	S.scaffolds	cn_11816_ISVsa3
floR	contig_584	S.scaffolds	cn_13153_IS26
floR	contig_585	S.scaffolds	cn_5129_ISVsa3
floR	contig_585	S.scaffolds	cn_11308_IS26
floR	contig_585	S.scaffolds	cn_18470_ISKpn14
floR	contig_593	S.scaffolds	cn_42718_ISOur1
floR	contig_612	S.scaffolds	cn_5933_IS26
floR	contig_659	S.scaffolds	cn_8799_IS26
floR	contig_660	S.scaffolds	cn_12738_ISVsa3
floR	scaffold_1343	S.scaffolds	cn_7794_IS26
floR	S_contig_1129_1_17150	S.scaffolds	Integron
floR	S_contig_1157_1_12123	S.scaffolds	Integron
floR	S_contig_1213_1_8740	S.scaffolds	Integron
floR	S_contig_1215_1_19616	S.scaffolds	Integron
floR	S_contig_1219_1_14985	S.scaffolds	Integron
floR	S_contig_1346_1_12515	S.scaffolds	Integron
floR	S_contig_1397_1_78123	S.scaffolds	Integron
floR	S_contig_3087_1_23008	S.scaffolds	Integron
floR	S_contig_345_1_2343106	S.scaffolds	Integron
floR	S_contig_3458_1_49377	S.scaffolds	Integron
floR	S_contig_355_1_52875	S.scaffolds	Integron
floR	S_contig_3599_1_8224	S.scaffolds	Integron
floR	S_contig_460_1_37968	S.scaffolds	Integron
floR	S_contig_505_1_75631	S.scaffolds	Integron
floR	S_contig_543_1_36020	S.scaffolds	Integron
floR	S_contig_631_1_35638	S.scaffolds	Integron
floR	S_contig_658_1_34559	S.scaffolds	Integron
floR	S_contig_659_1_26965	S.scaffolds	Integron
floR	S_contig_667_1_547639	S.scaffolds	Integron
floR	S_scaffold_1343_1_11132	S.scaffolds	Integron
floR	S_scaffold_1343_2_24768	S.scaffolds	Integron
floR	C_contig_1577_1_99217	C.scaffolds	Integron
floR	C_contig_186_1_664280	C.scaffolds	Integron
floR	C_contig_190_1_11333	C.scaffolds	Integron
floR	C_contig_285_1_20855	C.scaffolds	Integron
floR	C_contig_303_1_2949051	C.scaffolds	Integron
floR	C_contig_332_1_216800	C.scaffolds	Integron
floR	C_contig_3602_1_23647	C.scaffolds	Integron
floR	C_contig_71_1_53305	C.scaffolds	Integron
floR	C_contig_74_1_17734	C.scaffolds	Integron
cfr	contig_3170	S.scaffolds	repUS18
cfr	contig_3469	S.scaffolds	repUS18
cfr	contig_566	S.scaffolds	ICE
cfr	contig_140	S.scaffolds	cn_4442_IS256
cfr	contig_140	S.scaffolds	cn_4442_ISEnfa4
cfr	contig_3469	S.scaffolds	cn_4412_IS26
cfr	contig_140	S.scaffolds	Tn554
cfr	contig_3598	S.scaffolds	Tn554
cfr	contig_917	C.scaffolds	cn_8828_ISEnfa4
cfr	contig_1315	C.scaffolds	Tn7-Like
optrA	contig_708	C.scaffolds	Tn554
optrA	contig_2017	S.scaffolds	Tn554
optrA	contig_140	S.scaffolds	Tn554
optrA	contig_2254	S.scaffolds	Tn554
optrA	contig_3598	S.scaffolds	Tn554
optrA	contig_708	S.scaffolds	Tn554
fexA	contig_1315	C.scaffolds	Tn7
fexA	contig_708	C.scaffolds	Tn554
fexA	contig_2017	S.scaffolds	Tn554
fexA	contig_140	S.scaffolds	Tn554
fexA	contig_2254	S.scaffolds	Tn554
fexA	contig_3598	S.scaffolds	Tn554
fexA	contig_708	S.scaffolds	Tn554
